# Supplementary material for: Thin PDS Foils Represent an Equally Favorable Restorative Material for Orbital Floor Fractures Compared to Titanium Meshes
Source: Tomography. 2023 Aug 16;9(4):1515–25. doi: 10.3390/tomography9040121 (PMC10458727; doi:10.3390/tomography9040121)
Supplement: Supplementary file 1 [file tomography-09-00121-s001.zip]

Archive with 4 entries (4 files):
- Figure_S1.jpg
- Figure_S2.jpg
- Figure_S3.jpg
- Tables_S1.pdf
